# Supplementary material for: Genetic and Pathogenic Characteristics of Variant Avian Reovirus Strains Isolated from Diseased Chickens in China
Source: Microorganisms. 2025 Oct 25;13(11):2450. doi: 10.3390/microorganisms13112450 (PMC12654140; doi:10.3390/microorganisms13112450)
Supplement: Supplementary file 1 [file microorganisms-13-02450-s001.zip]

Archive with 1 entries (1 files):
- microorganisms-3789068-supplementary.pdf
